# Supplementary material for: Acinar-specific loss of activating transcription factor 3 restricts KRASG12D mediated transcriptional changes and PanIN progression
Source: Cell Death Discov. 2025 Nov 6;11:503. doi: 10.1038/s41420-025-02777-2 (PMC12592554; doi:10.1038/s41420-025-02777-2)
Supplement: Supplementary file 13 — Dataset 1 [file 41420_2025_2777_MOESM13_ESM.xlsx]

## Sheet: Figure 1
A
Normalized Log2 ATF3 Counts
WT	PK	APK
8.35975	9.43141	8.31461
7.48205	10.3518	7.15391
9.08059	9.69212	8.45109

## Sheet: Figure 2
NA

## Sheet: Figure 3
C
Total Number
PK	PK	APK	APK
108	91	55	28
D
Average Size
PK	PK	APK	APK
3126	7848	2773	10311

## Sheet: Figure 4
Panel D
% Collapsed Organoids
	Experiment 1	Experiment 2	Experiment 3	Experiment 4
PK	7.34615	8.51822	9.08206	9.08206
APK	46.9921	15.275	23.1124	12.1404
Panel E
Number of Organoids
	Experiment 1	Experiment 2	Experiment 3	Experiment 4
PK	902	638	1291	1885
APK	1131	451	334	619

## Sheet: Figure 5
D and E
	PK			APK
	Experiment 1	Experiment 2	Experiment 3	Experiment 1	Experiment 2	Experiment 3
Total organoids formed	121	48	5	170	240	46
Complex organoids	118	27	5	67	155	17
Cystic	3	21	0	103	85	29
Complex/Total Organoids	97.5207	56.25	100	39.4118	64.5833	36.9565
Average complex	84.5902			46.9839
Complex/Total SD	24.5746			15.2909
SD for Total	58.643			98.2446

## Sheet: Figure 6
D
Amylase Quantification
Amylase Positive Area (%)	Genotype
0.0723612	PK
0.485888	PK
0.891604	PK
0.151819	PK
0.535387	PK
1.66309	PK
0.0143284	PK
0.0271306	PK
0.0392332	PK
0.181476	APK
0.234302	APK
11.1985	APK
0.675842	APK
0.0958353	APK
0.302429	APK
0.205047	APK
1.04002	APK
0.183028	APK
0.100088	AfPK
4.68842	AfPK
1.20032	AfPK
8.03912	AfPK
28.7296	AfPK
0.647893	AfPK
1.70536	AfPK
1.07009	AfPK
0.738085	AfPK
0.236168	AfPK
E
CK19 Quantification
Genotype	CK19 Positive Area	Total Area	CK19 positive area/total tissue area	(CK19/total)*100
AfPK	1.63012e+06	1.67834e+07	0.0971274	9.71274
AfPK	8.93672e+06	5.17008e+07	0.172854	17.2854
AfPK	2.39371e+06	11378886	0.210364	21.0364
AfPK	2.93865e+06	1.16739e+07	0.251727	25.1727
AfPK	322809	2288966	0.141028	14.1028
AfPK	7.06408e+06	2.74012e+07	0.257802	25.7802
AfPK	3.38919e+06	2.34829e+07	0.144326	14.4326
APK	5.33115e+06	4.40537e+07	0.121015	12.1015
APK	5.59325e+06	3.25643e+07	0.17176	17.176
APK	4.21821e+06	1.81185e+07	0.232812	23.2812
APK	4.6442e+06	2.33646e+07	0.198771	19.8771
PK	2.41523e+06	2.00151e+07	0.12067	12.067
PK	6.62817e+06	3.20313e+07	0.206928	20.6928
PK	7.38846e+06	2.80461e+07	0.26344	26.344
PK	2009126	1.36732e+07	0.146939	14.6939
PK	5.51728e+06	2.45538e+07	0.224701	22.4701
PK	4.2666e+06	1.82392e+07	0.233925	23.3925
F
CK19 Lesion Size Quantification
	PK						APK					AfPK
Average Lesion Size (um^2)	5415.65	6700.64	4333.47	4377.26	6926.94	7817.39	6770.64	4127.26	6909.9	3030.39	4027.1	2629.66	2873.9	1811.62	3105.69	2879	3360.07

## Sheet: Figure 7
E
DUSP6 Positive/Total Area (%)
0.189193	PK
0.869866	PK
1.24971	PK
0.317178	PK
0.130835	PK
0.0159008	PK
0.244714	PK
0.151321	PK
3.62971	APK
0.0555345	APK
0.161183	APK
0.0344098	APK
0.324426	APK
0.188059	APK
0.0390453	APK
0.245869	AfPK
6.59292	AfPK
1.18845	AfPK
40.1211	AfPK
6.57681	AfPK
0.394429	AfPK
0.0565405	AfPK
3.22923	AfPK
